# Supplementary material for: A Potential Effect of Circadian Rhythm in the Delivery/Therapeutic Performance of Paclitaxel–Dendrimer Nanosystems
Source: J Funct Biomater. 2023 Jul 11;14(7):362. doi: 10.3390/jfb14070362 (PMC10381694; doi:10.3390/jfb14070362)
Supplement: Supplementary file 1 [file jfb-14-00362-s001.zip]

Archive with 1 entries (1 files):
- jfb-2476857-supplementary.pdf
